# Supplementary material for: Association of antihypertensives and Parkinson’s disease in a primary care population matched for underlying diagnosis
Source: PLoS One. 2024 Mar 20;19(3):e0299985. doi: 10.1371/journal.pone.0299985 (PMC10954140; doi:10.1371/journal.pone.0299985)
Supplement: S1 Data — (XLSX) [file pone.0299985.s001.xlsx]

## Sheet: plosone
patient_id	age	male	Parkinson	antihypertensives
1	53	1	0	0
2	56	0	0	0
3	79	0	0	0
4	67	0	0	0
5	61	0	0	0
6	63	1	0	0
7	78	0	0	1
8	78	0	0	1
9	76	1	0	1
10	78	0	0	0
11	71	1	0	0
12	49	1	0	1
13	76	1	0	1
14	73	1	0	0
15	67	1	0	0
16	45	1	0	0
17	55	1	0	0
18	56	0	0	1
19	72	0	0	0
20	50	1	0	0
21	43	0	0	0
22	90	0	0	1
23	60	0	0	1
24	58	1	1	0
25	48	1	0	0
26	67	1	0	0
27	41	0	0	0
28	56	0	0	0
29	62	1	0	1
30	85	0	0	1
31	80	1	0	0
32	76	1	0	0
33	48	0	0	0
34	75	1	0	0
35	77	1	0	0
36	64	1	0	1
37	60	1	0	1
38	50	1	0	0
39	58	1	0	0
40	55	1	0	0
41	85	0	0	1
42	53	1	0	0
43	58	1	0	0
44	58	0	0	0
45	84	1	0	0
46	50	0	0	0
47	76	0	0	0
48	65	1	0	1
49	59	0	0	0
50	64	1	0	0
51	47	1	0	0
52	77	0	0	0
53	94	0	0	0
54	67	0	0	0
55	65	1	0	1
56	60	0	0	1
57	76	1	0	0
58	65	0	0	0
59	72	0	0	1
60	68	1	0	0
61	64	1	0	1
62	82	1	0	0
63	63	1	0	1
64	43	0	0	0
65	56	0	0	0
66	44	0	0	1
67	22	1	0	0
68	79	1	0	0
69	52	0	0	0
70	52	1	0	0
71	52	0	0	0
72	54	1	0	0
73	64	0	0	0
74	81	0	0	0
75	65	1	0	0
76	83	0	0	0
77	70	0	0	0
78	74	0	0	0
79	80	1	0	0
80	38	1	0	0
81	78	0	0	0
82	56	0	0	0
83	92	0	0	0
84	53	0	0	0
85	63	1	0	1
86	51	0	0	0
87	38	0	0	0
88	37	1	0	0
89	83	1	0	0
90	39	0	0	0
91	58	0	0	0
92	36	1	0	0
93	42	1	0	0
94	36	1	0	0
95	62	0	0	0
96	67	0	0	0
97	75	0	0	0
98	76	1	1	0
99	78	0	0	0
100	56	0	0	0
101	74	1	0	0
102	72	0	0	1
103	71	0	0	0
104	89	0	0	1
105	42	0	0	0
106	52	0	0	0
107	62	1	0	1
108	55	0	0	0
109	84	0	0	0
110	69	1	0	0
111	67	1	0	0
112	58	1	0	1
113	61	0	0	0
114	78	0	0	0
115	47	0	0	0
116	60	0	0	0
117	58	1	0	0
118	38	1	0	0
119	49	1	0	0
120	41	1	0	0
121	61	1	0	0
122	28	1	0	0
123	51	0	0	0
124	82	1	0	1
125	38	1	0	0
126	57	1	0	0
127	67	1	0	1
128	64	0	0	1
129	56	0	0	0
130	61	1	0	0
131	39	0	0	0
132	62	1	0	0
133	89	1	0	0
134	65	0	0	0
135	75	1	0	1
136	45	1	0	0
137	65	1	0	1
138	30	1	0	0
139	55	1	0	0
140	36	0	0	0
141	22	1	0	0
142	62	1	0	0
143	25	0	0	0
144	58	1	0	0
145	67	0	0	0
146	51	0	0	0
147	49	0	0	0
148	59	0	0	0
149	68	1	0	0
150	63	1	0	0
151	67	0	0	1
152	60	1	0	0
153	62	1	0	0
154	67	0	0	0
155	68	1	0	0
156	19	1	0	0
157	76	1	0	1
158	93	1	0	0
159	62	1	0	0
160	72	0	0	0
161	61	0	0	0
162	70	1	0	1
163	43	1	0	0
164	65	0	0	0
165	60	0	0	0
166	83	0	0	0
167	28	0	0	0
168	72	0	0	0
169	80	1	0	1
170	55	0	0	0
171	56	1	0	1
172	85	0	0	0
173	60	0	0	0
174	50	1	0	0
175	56	0	0	0
176	60	0	0	0
177	50	0	0	0
178	64	1	0	0
179	25	1	0	0
180	31	1	0	0
181	49	0	0	0
182	48	0	0	0
183	41	1	0	0
184	79	0	0	0
185	33	1	0	0
186	50	0	0	0
187	41	0	0	0
188	72	1	0	0
189	58	1	0	0
190	73	1	0	1
191	22	0	0	0
192	59	0	0	0
193	34	1	0	0
194	66	0	0	0
195	57	0	0	0
196	90	0	0	0
197	59	1	0	1
198	59	0	0	0
199	40	1	0	0
200	70	1	0	0
201	78	1	0	1
202	43	1	0	0
203	48	1	0	0
204	53	0	0	0
205	55	0	0	0
206	40	1	0	0
207	51	0	0	0
208	39	1	0	0
209	53	0	0	0
210	56	1	0	0
211	59	0	0	0
212	40	1	0	0
213	56	1	0	0
214	69	1	0	1
215	42	1	0	0
216	58	1	0	0
217	56	1	0	1
218	45	0	0	0
219	40	1	0	0
220	60	1	0	0
221	36	1	0	0
222	74	1	0	0
223	60	1	0	0
224	71	1	0	0
225	66	0	0	1
226	49	1	0	0
227	56	1	0	0
228	45	1	0	0
229	49	0	0	0
230	76	0	0	1
231	66	0	0	0
232	81	0	0	0
233	55	0	0	0
234	80	1	0	1
235	58	0	0	1
236	67	1	0	0
237	72	1	0	0
238	65	0	0	0
239	51	1	0	0
240	88	0	0	0
241	77	1	0	0
242	84	0	0	0
243	43	1	0	0
244	29	0	0	0
245	69	0	0	1
246	79	1	0	0
247	58	0	0	0
248	77	1	0	1
249	76	0	0	1
250	76	1	0	0
251	78	1	0	0
252	56	1	0	0
253	34	1	0	0
254	77	1	0	1
255	53	0	0	0
256	73	0	0	0
257	59	0	0	0
258	52	1	0	0
259	70	1	0	0
260	83	0	0	0
261	53	1	0	0
262	60	1	0	0
263	71	1	0	0
264	77	1	0	1
265	60	0	0	0
266	68	1	0	0
267	70	1	0	0
268	47	1	0	0
269	83	0	0	1
270	28	1	0	0
271	77	0	0	1
272	84	0	0	0
273	81	1	0	1
274	76	1	0	1
275	66	0	0	0
276	27	1	0	0
277	69	1	0	0
278	68	1	0	0
279	67	1	0	0
280	54	0	0	0
281	68	1	0	1
282	34	0	0	0
283	56	0	0	0
284	48	0	0	0
285	55	1	0	0
286	47	1	0	0
287	69	0	0	0
288	88	0	0	1
289	73	0	0	0
290	53	0	0	0
291	70	1	0	1
292	65	1	0	0
293	74	1	0	1
294	71	0	0	1
295	72	1	0	0
296	32	0	0	0
297	65	1	0	1
298	54	0	0	0
299	41	1	0	0
300	74	0	0	0
301	28	0	0	0
302	68	1	0	0
303	32	0	0	1
304	55	0	0	0
305	61	0	0	0
306	49	0	0	0
307	75	1	0	0
308	72	1	0	0
309	75	1	0	0
310	54	1	0	0
311	60	0	0	0
312	80	0	1	0
313	61	1	0	1
314	51	1	0	0
315	72	0	0	0
316	65	0	0	0
317	29	1	0	0
318	50	1	0	0
319	75	1	0	0
320	57	1	0	1
321	58	1	0	1
322	86	0	0	0
323	72	1	0	0
324	59	0	0	0
325	54	0	0	0
326	40	0	0	0
327	56	0	0	0
328	57	1	0	1
329	50	0	0	0
330	71	1	0	0
331	77	0	0	0
332	43	1	0	0
333	88	1	0	0
334	51	1	0	0
335	61	0	0	0
336	60	0	0	0
337	46	0	0	0
338	70	0	0	0
339	65	0	0	0
340	82	1	0	1
341	87	1	0	1
342	72	1	0	0
343	75	1	0	0
344	79	0	0	0
345	76	0	0	1
346	74	0	0	0
347	52	1	0	0
348	62	1	0	0
349	81	1	0	0
350	60	1	0	0
351	58	0	0	0
352	60	0	0	1
353	63	1	0	1
354	70	1	0	0
355	79	0	0	0
356	50	1	0	0
357	84	1	0	0
358	71	1	0	0
359	76	1	0	0
360	63	1	0	0
361	87	0	0	0
362	75	0	0	0
363	79	1	0	0
364	60	0	0	0
365	55	0	0	0
366	61	0	0	0
367	79	0	0	1
368	21	1	0	0
369	77	1	0	0
370	89	0	0	1
371	31	1	0	0
372	55	1	0	0
373	79	0	0	1
374	59	1	0	0
375	70	0	0	0
376	73	1	0	0
377	79	1	0	1
378	79	0	0	0
379	28	0	0	0
380	86	1	0	0
381	78	1	0	0
382	73	1	0	0
383	68	0	0	0
384	60	0	0	0
385	65	1	0	0
386	68	0	0	1
387	49	1	0	0
388	57	1	0	1
389	54	1	0	0
390	69	0	0	1
391	71	1	0	0
392	56	1	0	1
393	69	1	0	1
394	51	0	0	0
395	87	0	0	0
396	80	1	0	0
397	87	0	0	1
398	33	1	0	0
399	66	1	0	0
400	86	0	0	0
401	67	0	0	0
402	77	1	0	0
403	56	1	0	1
404	60	0	0	0
405	62	0	0	1
406	78	0	0	0
407	49	1	0	0
408	65	0	0	0
409	69	0	0	0
410	59	0	0	1
411	61	0	0	0
412	53	1	0	0
413	54	1	0	0
414	91	0	0	1
415	65	0	0	0
416	78	1	0	1
417	68	1	0	0
418	70	0	0	0
419	50	1	0	0
420	74	1	0	1
421	72	0	0	0
422	86	0	0	0
423	51	1	0	1
424	80	0	0	0
425	72	0	0	1
426	65	0	0	1
427	79	0	0	1
428	69	0	0	1
429	56	0	0	0
430	39	0	0	0
431	87	0	0	0
432	77	0	0	1
433	76	1	0	1
434	79	1	0	0
435	85	0	0	1
436	84	1	0	0
437	82	1	0	0
438	49	0	0	1
439	64	1	0	0
440	73	0	0	1
441	60	0	0	0
442	71	1	0	0
443	86	0	0	1
444	68	1	0	0
445	82	0	0	1
446	47	0	0	0
447	55	1	0	0
448	68	0	0	0
449	35	0	0	0
450	66	1	0	0
451	71	1	0	1
452	65	0	0	1
453	75	1	0	0
454	87	1	0	0
455	72	0	0	0
456	83	0	0	0
457	88	0	0	1
458	48	1	0	1
459	67	0	0	0
460	65	1	0	1
461	80	0	0	0
462	53	1	0	0
463	71	0	0	0
464	59	1	0	0
465	54	1	0	0
466	59	0	0	0
467	60	0	0	0
468	79	0	0	0
469	77	1	0	1
470	60	0	0	1
471	72	0	0	0
472	61	0	0	0
473	64	0	0	0
474	50	0	0	0
475	52	1	0	0
476	80	0	0	0
477	56	0	0	0
478	82	0	0	1
479	68	0	0	0
480	79	1	0	1
481	66	1	0	0
482	83	1	0	0
483	63	0	0	1
484	66	1	0	0
485	80	0	0	0
486	81	0	0	0
487	84	0	0	0
488	83	0	0	0
489	61	0	0	0
490	51	0	0	0
491	64	1	0	0
492	54	0	0	0
493	80	1	0	1
494	81	0	0	1
495	55	0	0	0
496	67	0	0	1
497	58	0	0	1
498	60	1	0	0
499	79	0	0	0
500	49	0	0	0
501	50	0	0	0
502	69	0	0	0
503	72	0	0	0
504	69	0	0	0
505	67	1	0	0
506	79	1	0	0
507	67	0	0	0
508	21	0	0	0
509	75	0	0	1
510	88	0	0	0
511	50	1	0	0
512	62	0	0	0
513	82	0	0	0
514	65	0	0	0
515	51	1	0	1
516	65	1	0	0
517	73	0	0	0
518	80	0	0	0
519	75	1	0	1
520	57	0	0	0
521	50	1	0	0
522	50	0	0	0
523	72	0	0	0
524	66	0	0	0
525	83	0	0	0
526	48	0	0	0
527	40	0	0	0
528	43	1	0	0
529	77	1	0	1
530	57	1	0	0
531	48	0	0	0
532	37	1	0	0
533	89	0	0	0
534	68	1	0	0
535	57	0	0	0
536	71	1	0	0
537	53	0	0	0
538	61	1	0	1
539	84	1	0	0
540	61	0	0	1
541	63	1	0	0
542	81	0	0	1
543	62	1	0	1
544	76	0	0	1
545	58	0	0	0
546	61	0	0	0
547	68	1	0	0
548	68	1	0	0
549	51	0	0	0
550	89	0	0	0
551	77	0	0	0
552	84	0	0	0
553	59	0	0	0
554	79	1	0	0
555	71	0	0	1
556	66	1	0	1
557	84	1	0	0
558	62	0	0	1
559	52	0	0	0
560	80	0	0	0
561	92	1	0	0
562	58	0	0	0
563	67	1	0	0
564	65	1	0	1
565	66	0	0	0
566	77	1	0	0
567	70	1	0	0
568	51	1	0	0
569	66	0	0	0
570	75	1	0	0
571	72	0	0	0
572	47	1	0	0
573	87	0	0	1
574	82	0	0	1
575	73	1	0	0
576	77	0	0	0
577	77	1	0	1
578	85	0	1	0
579	65	0	0	0
580	80	1	0	1
581	77	0	0	0
582	67	0	0	1
583	58	0	0	0
584	65	0	0	0
585	64	1	0	0
586	84	0	0	1
587	54	0	0	0
588	61	1	0	1
589	77	0	0	0
590	81	0	0	0
591	75	1	0	1
592	48	0	0	0
593	85	1	0	1
594	69	1	0	0
595	84	0	0	0
596	49	0	0	0
597	61	0	0	1
598	75	0	0	1
599	92	0	0	1
600	65	0	1	1
601	62	0	0	1
602	72	1	0	0
603	87	0	0	1
604	73	1	0	1
605	39	1	0	0
606	66	0	0	1
607	49	0	0	0
608	78	1	0	0
609	78	0	0	0
610	77	1	0	0
611	85	0	0	0
612	71	0	0	0
613	66	0	0	0
614	79	0	0	0
615	83	0	0	0
616	71	1	0	0
617	65	0	0	0
618	74	0	0	0
619	62	1	0	0
620	66	1	0	0
621	67	1	0	0
622	58	0	0	0
623	77	0	0	0
624	82	1	1	1
625	63	1	0	1
626	61	1	0	0
627	61	1	0	0
628	60	0	0	0
629	63	0	0	0
630	79	0	0	0
631	73	0	0	1
632	61	1	0	0
633	82	0	0	0
634	72	1	0	1
635	62	0	0	1
636	63	0	0	1
637	60	0	0	0
638	68	0	0	0
639	63	0	0	0
640	61	0	0	0
641	61	1	0	0
642	64	1	0	0
643	81	0	0	0
644	65	1	0	0
645	48	1	0	0
646	79	0	0	0
647	61	1	0	0
648	64	1	0	0
649	62	0	0	1
650	66	1	0	0
651	59	1	0	1
652	69	0	0	0
653	70	0	0	0
654	78	0	0	0
655	47	0	0	0
656	80	1	0	0
657	67	0	0	1
658	65	1	0	1
659	64	1	0	0
660	57	0	0	0
661	73	0	0	1
662	55	1	0	0
663	56	1	0	0
664	77	1	0	1
665	80	0	0	0
666	62	0	0	0
667	71	1	0	0
668	90	0	0	0
669	65	0	0	0
670	79	1	0	0
671	61	0	0	1
672	73	1	0	0
673	53	0	0	0
674	75	0	0	0
675	80	0	0	0
676	57	0	0	0
677	83	1	0	0
678	88	0	0	0
679	89	1	0	0
680	86	0	0	1
681	80	0	0	0
682	62	1	0	0
683	48	0	0	0
684	44	1	0	0
685	65	1	0	0
686	60	0	0	0
687	71	0	0	0
688	60	0	1	0
689	64	0	0	1
690	72	0	0	1
691	58	0	0	0
692	72	0	0	0
693	77	1	0	0
694	36	1	0	0
695	88	1	1	1
696	82	0	0	0
697	81	1	0	0
698	49	0	0	0
699	78	1	0	0
700	60	0	0	0
701	76	0	0	0
702	59	0	0	0
703	85	0	0	1
704	74	0	0	1
705	39	0	0	0
706	62	0	0	0
707	68	0	0	0
708	53	1	0	0
709	72	1	0	0
710	80	1	0	0
711	60	0	0	0
712	49	0	0	0
713	66	1	0	0
714	74	0	0	1
715	66	0	0	0
716	64	0	0	1
717	49	1	0	0
718	40	0	0	0
719	69	1	0	0
720	65	0	0	0
721	73	0	0	1
722	47	1	0	0
723	70	0	0	0
724	75	0	0	0
725	56	1	0	0
726	73	1	0	0
727	63	0	0	1
728	64	0	0	0
729	69	0	0	0
730	61	0	0	1
731	72	0	0	0
732	58	1	0	0
733	53	1	0	0
734	52	0	0	0
735	58	0	0	0
736	52	0	0	1
737	69	1	0	1
738	49	0	0	0
739	40	0	0	1
740	78	0	0	0
741	61	1	0	0
742	53	0	0	1
743	62	1	0	0
744	62	0	0	0
745	55	1	0	1
746	63	0	0	1
747	85	0	0	0
748	70	0	0	0
749	56	1	0	0
750	21	1	0	0
751	57	0	0	0
752	73	1	0	0
753	52	0	0	0
754	56	1	0	0
755	66	0	0	0
756	79	0	0	0
757	68	0	0	1
758	78	0	0	1
759	74	1	0	1
760	70	1	0	0
761	72	1	0	1
762	58	0	0	0
763	71	1	0	0
764	74	0	0	0
765	59	0	0	0
766	57	0	0	0
767	54	1	0	0
768	74	0	0	0
769	64	1	0	0
770	66	1	0	0
771	53	1	0	0
772	53	0	0	1
773	72	0	0	0
774	66	1	0	0
775	70	1	0	0
776	65	0	0	1
777	71	1	0	0
778	67	1	0	0
779	78	0	0	0
780	56	1	0	0
781	57	0	0	0
782	76	0	0	0
783	45	0	0	0
784	78	1	0	0
785	61	0	0	0
786	76	0	0	1
787	60	0	0	1
788	80	1	0	1
789	44	0	0	0
790	53	1	0	0
791	56	1	0	1
792	52	1	0	0
793	57	1	0	0
794	49	1	0	0
795	57	1	0	0
796	56	0	0	0
797	61	1	0	0
798	51	1	0	0
799	66	0	0	0
800	49	1	0	0
801	61	1	0	0
802	60	1	0	0
803	88	0	0	1
804	51	1	0	1
805	68	1	0	0
806	78	0	0	0
807	77	1	0	0
808	50	1	0	0
809	74	0	0	0
810	63	1	0	0
811	74	0	0	0
812	73	0	0	1
813	73	1	0	0
814	77	1	0	1
815	52	0	0	0
816	77	0	0	1
817	64	1	0	0
818	60	1	0	0
819	55	0	0	0
820	76	1	0	0
821	41	1	0	0
822	68	1	0	0
823	63	0	0	0
824	50	0	0	0
825	64	1	0	0
826	60	1	0	0
827	70	0	0	0
828	45	0	0	0
829	63	1	0	0
830	70	0	0	0
831	75	1	0	1
832	47	1	0	0
833	61	0	0	1
834	72	1	0	0
835	60	0	0	0
836	77	0	0	0
837	62	1	0	0
838	53	1	0	0
839	83	0	0	0
840	62	1	0	0
841	70	1	0	0
842	49	0	0	0
843	64	1	0	0
844	30	0	0	0
845	58	1	0	1
846	34	1	0	0
847	87	0	0	0
848	67	0	0	0
849	21	1	0	0
850	80	0	0	1
851	68	0	0	0
852	23	1	0	0
853	79	1	0	0
854	46	1	0	0
855	19	1	0	0
856	37	1	0	0
857	63	0	0	0
858	68	1	0	1
859	70	0	0	1
860	62	0	0	1
861	57	0	0	0
862	67	0	0	0
863	53	1	0	0
864	71	0	0	0
865	43	1	0	0
866	60	1	0	0
867	18	1	0	0
868	54	0	0	0
869	74	1	0	1
870	59	0	0	0
871	35	0	0	0
872	77	0	0	1
873	84	0	0	1
874	80	0	0	0
875	55	1	0	0
876	46	0	0	0
877	82	1	0	1
878	49	0	0	0
879	65	0	0	0
880	42	1	0	0
881	58	0	0	0
882	77	1	0	0
883	75	0	0	0
884	49	1	0	0
885	73	1	0	0
886	58	1	0	0
887	71	1	0	0
888	57	1	0	0
889	72	0	0	0
890	50	1	0	0
891	60	0	0	0
892	67	1	0	0
893	90	0	0	0
894	82	1	0	0
895	70	1	0	0
896	42	1	0	0
897	19	1	0	0
898	24	0	0	0
899	39	1	0	0
900	49	0	0	0
901	49	0	0	0
902	57	1	0	0
903	64	0	0	0
904	61	0	0	0
905	57	1	0	0
906	41	1	0	0
907	59	1	0	0
908	58	0	0	0
909	76	0	0	1
910	82	0	0	1
911	64	1	0	0
912	82	0	0	0
913	44	1	0	0
914	37	1	0	0
915	39	1	0	0
916	70	1	0	0
917	91	0	0	0
918	87	0	0	0
919	81	1	0	0
920	48	1	0	0
921	76	0	0	0
922	81	0	0	1
923	58	0	0	0
924	62	0	0	0
925	89	0	0	1
926	51	1	0	0
927	52	1	0	0
928	81	1	0	0
929	20	1	0	0
930	63	1	0	0
931	54	0	0	0
932	84	0	0	0
933	42	1	0	0
934	81	0	0	0
935	48	1	0	0
936	57	0	0	0
937	89	1	0	0
938	57	0	0	0
939	60	0	0	0
940	76	1	0	0
941	74	0	0	0
942	53	1	0	0
943	53	1	0	0
944	41	1	0	0
945	80	0	0	1
946	83	1	0	1
947	65	0	0	0
948	72	1	0	0
949	83	0	0	0
950	78	0	0	0
951	65	1	0	0
952	62	0	0	0
953	67	1	0	1
954	59	0	0	1
955	73	0	0	0
956	60	0	0	0
957	81	1	0	0
958	54	1	0	0
959	84	0	0	0
960	62	0	0	0
961	49	1	0	1
962	71	1	0	0
963	36	1	0	0
964	80	1	0	1
965	43	1	0	0
966	81	1	0	0
967	58	1	0	0
968	79	0	0	0
969	61	1	0	0
970	74	1	0	0
971	57	1	0	0
972	62	0	0	0
973	39	1	0	0
974	57	0	0	0
975	83	0	0	0
976	65	0	0	1
977	90	1	0	0
978	61	0	0	0
979	68	1	1	0
980	76	1	0	0
981	67	1	0	1
982	83	1	0	1
983	85	1	0	1
984	52	1	0	0
985	49	1	0	0
986	81	0	0	1
987	45	0	0	0
988	56	0	0	0
989	80	1	0	0
990	54	1	0	0
991	75	0	0	0
992	65	0	0	0
993	56	0	0	0
994	56	1	0	0
995	76	1	0	0
996	73	0	0	0
997	66	0	0	1
998	58	0	0	1
999	56	1	0	1
1000	78	1	0	1
1001	64	0	0	0
1002	72	0	0	0
1003	61	1	0	0
1004	84	1	0	0
1005	67	0	0	0
1006	83	0	0	1
1007	55	1	0	0
1008	71	1	0	0
1009	63	0	0	0
1010	50	0	0	0
1011	88	0	0	0
1012	89	1	0	0
1013	60	1	0	0
1014	66	0	0	0
1015	76	0	0	0
1016	67	0	0	0
1017	73	0	0	0
1018	64	1	0	0
1019	77	0	0	1
1020	75	0	0	0
1021	59	0	0	0
1022	52	0	0	0
1023	57	1	0	0
1024	47	0	0	0
1025	64	1	0	0
1026	67	0	0	0
1027	62	1	0	0
1028	66	1	0	0
1029	55	0	0	0
1030	91	1	0	0
1031	70	0	0	0
1032	73	0	0	0
1033	94	0	0	0
1034	73	0	0	0
1035	62	1	0	1
1036	54	0	0	1
1037	61	1	0	0
1038	93	0	0	0
1039	46	0	0	1
1040	56	0	0	0
1041	76	1	0	0
1042	57	0	0	0
1043	54	1	0	1
1044	83	0	0	0
1045	61	1	0	0
1046	70	0	0	0
1047	66	0	0	1
1048	83	0	0	1
1049	49	1	0	0
1050	58	1	0	1
1051	85	1	0	1
1052	70	0	0	0
1053	87	0	0	1
1054	89	0	0	0
1055	78	1	0	1
1056	92	0	0	0
1057	63	0	0	0
1058	51	1	0	1
1059	88	0	0	1
1060	52	0	0	0
1061	85	0	0	1
1062	93	0	0	1
1063	84	0	0	0
1064	87	0	0	0
1065	81	0	0	1
1066	90	0	0	1
1067	80	1	0	1
1068	63	0	0	0
1069	58	1	0	0
1070	59	0	0	0
1071	81	0	0	0
1072	80	0	0	1
1073	78	0	0	0
1074	95	0	0	1
1075	58	0	0	0
1076	67	0	1	1
1077	66	0	0	0
1078	78	1	0	0
1079	76	1	0	0
1080	54	1	0	0
1081	62	0	0	0
1082	78	0	0	0
1083	60	0	0	0
1084	76	1	0	0
1085	65	1	0	0
1086	36	0	0	0
1087	79	0	0	0
1088	83	0	0	0
1089	80	1	0	1
1090	77	1	0	0
1091	56	1	0	1
1092	68	1	0	1
1093	67	1	0	0
1094	65	0	0	0
1095	54	1	0	0
1096	81	1	0	1
1097	69	1	0	0
1098	60	0	0	1
1099	80	1	0	1
1100	43	1	0	1
1101	80	0	0	0
1102	86	1	0	1
1103	89	1	0	1
1104	57	0	0	0
1105	52	1	0	0
1106	49	1	0	0
1107	83	1	0	0
1108	85	0	0	0
1109	59	1	0	1
1110	67	1	0	0
1111	83	0	0	0
1112	73	0	0	0
1113	65	1	0	0
1114	59	0	0	0
1115	76	1	0	0
1116	51	1	0	0
1117	65	1	0	0
1118	46	0	0	0
1119	59	1	0	0
1120	56	1	0	0
1121	74	0	0	0
1122	61	1	0	0
1123	52	0	0	0
1124	67	0	0	0
1125	78	0	0	1
1126	74	0	0	0
1127	86	0	0	0
1128	86	1	0	1
1129	84	0	0	1
1130	73	0	0	0
1131	67	1	0	0
1132	52	1	0	0
1133	85	0	0	1
1134	77	0	0	0
1135	67	1	0	1
1136	67	1	0	1
1137	54	1	0	1
1138	62	0	0	1
1139	68	0	0	1
1140	66	1	0	0
1141	73	0	0	0
1142	53	0	0	0
1143	79	0	0	0
1144	72	0	0	0
1145	77	1	0	0
1146	72	0	0	1
1147	71	1	0	0
1148	79	0	0	0
1149	21	1	0	0
1150	63	1	0	0
1151	84	1	0	1
1152	92	0	0	1
1153	50	0	0	0
1154	50	0	0	0
1155	58	0	0	1
1156	55	0	0	0
1157	70	0	0	0
1158	57	1	0	0
1159	36	0	0	1
1160	62	1	0	1
1161	56	1	0	0
1162	54	1	0	1
1163	75	0	0	0
1164	69	1	0	0
1165	46	0	0	0
1166	57	1	0	0
1167	82	0	0	0
1168	78	0	0	1
1169	55	1	0	0
1170	69	1	0	0
1171	60	0	0	0
1172	66	1	0	0
1173	76	0	0	0
1174	89	0	0	1
1175	45	1	0	1
1176	51	1	0	0
1177	52	0	0	0
1178	46	1	0	0
1179	63	0	0	0
1180	77	0	0	1
1181	56	1	0	0
1182	60	1	0	0
1183	78	1	0	0
1184	82	0	0	0
1185	66	1	0	0
1186	64	0	0	0
1187	56	1	0	1
1188	54	1	0	0
1189	63	0	0	0
1190	63	1	0	1
1191	48	0	0	0
1192	81	0	0	1
1193	62	1	0	0
1194	60	1	0	0
1195	74	1	0	0
1196	58	0	0	0
1197	60	0	0	0
1198	40	0	0	0
1199	95	0	0	0
1200	63	1	0	0
1201	69	1	0	1
1202	80	0	0	0
1203	53	0	0	0
1204	78	1	0	0
1205	76	0	0	0
1206	78	1	0	0
1207	80	0	0	0
1208	67	0	0	0
1209	72	1	0	0
1210	71	0	0	0
1211	77	0	0	0
1212	78	1	0	0
1213	80	0	0	0
1214	82	0	0	0
1215	66	0	0	0
1216	67	1	0	0
1217	67	0	0	0
1218	69	1	0	0
1219	69	0	0	0
1220	70	1	0	0
1221	69	0	0	0
1222	57	0	0	0
1223	68	0	0	0
1224	91	0	0	0
1225	66	1	0	1
1226	84	0	0	0
1227	83	0	0	1
1228	72	1	0	1
1229	47	0	0	0
1230	70	1	0	0
1231	79	1	0	0
1232	56	1	0	0
1233	38	0	0	0
1234	78	1	0	0
1235	81	0	0	0
1236	50	0	0	0
1237	78	1	0	0
1238	74	1	0	0
1239	77	1	0	0
1240	62	1	0	0
1241	68	1	0	0
1242	65	0	0	0
1243	54	1	0	0
1244	76	1	0	1
1245	70	1	0	1
1246	75	0	0	0
1247	72	1	0	0
1248	62	1	0	1
1249	69	1	0	0
1250	76	1	0	0
1251	55	0	0	0
1252	60	1	0	0
1253	47	1	0	0
1254	57	0	0	0
1255	67	1	0	1
1256	60	0	0	0
1257	62	1	0	1
1258	82	0	0	0
1259	55	0	0	0
1260	57	0	0	0
1261	69	0	0	0
1262	61	0	0	1
1263	52	1	0	0
1264	65	0	0	0
1265	22	1	0	0
1266	57	0	0	0
1267	79	0	0	0
1268	39	1	0	0
1269	78	0	0	0
1270	65	1	0	0
1271	89	1	0	0
1272	64	0	0	0
1273	43	1	0	0
1274	55	0	0	1
1275	82	0	0	1
1276	60	1	0	1
1277	80	1	0	0
1278	51	1	0	0
1279	58	1	0	0
1280	38	1	0	0
1281	69	0	0	0
1282	57	0	0	0
1283	69	1	0	0
1284	70	0	0	0
1285	67	0	0	0
1286	77	1	0	0
1287	51	0	0	0
1288	78	0	0	1
1289	50	1	0	0
1290	59	1	0	0
1291	72	0	0	0
1292	51	1	0	0
1293	33	0	0	1
1294	55	0	0	0
1295	66	0	0	0
1296	90	1	0	0
1297	87	0	0	1
1298	92	0	0	1
1299	64	1	0	0
1300	86	0	0	0
1301	50	0	0	0
1302	54	1	0	0
1303	59	1	0	0
1304	59	0	0	1
1305	67	1	0	0
1306	75	1	0	1
1307	61	1	0	0
1308	69	0	0	0
1309	71	1	0	0
1310	50	0	0	0
1311	73	1	0	0
1312	63	1	0	0
1313	80	1	0	0
1314	84	1	0	1
1315	61	1	0	1
1316	80	0	0	1
1317	54	0	0	0
1318	71	0	0	0
1319	76	1	0	0
1320	87	0	0	0
1321	59	1	0	0
1322	89	1	0	0
1323	75	1	0	0
1324	80	1	0	0
1325	65	0	0	0
1326	64	0	0	0
1327	74	1	0	1
1328	62	0	0	0
1329	70	0	0	0
1330	55	1	0	1
1331	81	0	0	1
1332	79	1	0	1
1333	39	1	0	0
1334	58	0	0	0
1335	77	0	0	0
1336	40	0	0	0
1337	61	1	0	1
1338	64	0	0	1
1339	79	0	0	0
1340	24	1	0	0
1341	49	1	0	0
1342	58	1	0	1
1343	64	0	0	0
1344	58	1	0	0
1345	49	1	0	1
1346	60	0	0	1
1347	66	0	0	0
1348	68	0	0	0
1349	80	0	0	0
1350	52	1	0	0
1351	42	0	0	0
1352	29	1	0	0
1353	59	1	1	1
1354	51	0	0	0
1355	31	0	0	0
1356	57	1	0	0
1357	78	0	0	0
1358	61	0	0	1
1359	69	1	0	0
1360	83	0	0	0
1361	92	0	0	1
1362	91	0	0	0
1363	54	1	0	0
1364	57	0	0	0
1365	70	0	0	0
1366	58	1	0	0
1367	82	0	0	1
1368	61	0	0	1
1369	80	0	0	0
1370	65	0	0	0
1371	60	0	0	1
1372	78	1	0	0
1373	88	0	0	0
1374	46	1	0	0
1375	74	0	0	0
1376	49	1	0	0
1377	71	0	0	0
1378	77	1	0	1
1379	53	1	0	0
1380	64	0	0	0
1381	61	1	0	0
1382	59	0	0	1
1383	29	1	0	0
1384	67	0	0	0
1385	53	0	0	0
1386	70	0	0	0
1387	71	1	0	1
1388	69	1	0	0
1389	60	1	0	0
1390	62	1	0	0
1391	64	1	0	0
1392	62	1	0	0
1393	87	1	0	0
1394	51	0	0	0
1395	60	1	0	0
1396	59	1	0	1
1397	56	1	0	1
1398	66	1	0	0
1399	59	1	0	1
1400	60	1	0	0
1401	58	0	0	0
1402	57	0	0	0
1403	58	1	0	0
1404	73	0	0	0
1405	66	0	0	1
1406	63	1	0	0
1407	73	0	0	1
1408	71	1	0	0
1409	62	0	0	0
1410	44	1	0	0
1411	65	1	0	0
1412	41	1	0	0
1413	80	0	0	1
1414	65	1	0	1
1415	78	0	0	1
1416	53	1	0	0
1417	74	1	0	1
1418	72	1	0	1
1419	23	0	0	0
1420	61	0	0	0
1421	59	0	0	0
1422	62	1	0	0
1423	61	1	0	0
1424	65	1	0	0
1425	69	0	0	0
1426	63	0	0	0
1427	46	1	0	0
1428	80	1	0	0
1429	60	1	0	1
1430	76	0	0	0
1431	42	0	0	0
1432	57	1	0	0
1433	62	0	0	0
1434	77	1	0	1
1435	75	1	0	0
1436	57	1	0	0
1437	55	0	0	1
1438	65	1	0	0
1439	82	0	0	1
1440	72	0	0	0
1441	44	0	0	0
1442	53	1	0	0
1443	52	1	0	0
1444	81	1	0	0
1445	64	1	0	1
1446	60	1	0	0
1447	60	1	0	1
1448	72	1	0	0
1449	76	0	0	0
1450	58	1	0	0
1451	59	0	0	0
1452	63	1	0	0
1453	80	0	0	0
1454	58	0	0	0
1455	88	0	0	0
1456	89	1	0	0
1457	80	1	0	1
1458	84	0	0	0
1459	61	0	0	1
1460	57	1	0	0
1461	62	0	0	0
1462	71	0	0	1
1463	75	1	0	0
1464	52	1	0	1
1465	70	0	0	1
1466	53	1	0	0
1467	70	1	0	1
1468	77	0	0	1
1469	64	0	0	1
1470	76	1	0	0
1471	82	0	0	1
1472	91	0	0	0
1473	54	0	0	0
1474	67	1	0	0
1475	82	0	0	0
1476	78	0	0	1
1477	72	0	0	0
1478	60	0	0	0
1479	52	1	0	0
1480	64	0	0	0
1481	48	0	0	0
1482	67	1	0	1
1483	80	0	0	0
1484	51	0	0	0
1485	58	1	0	0
1486	63	0	0	1
1487	79	0	0	1
1488	72	0	0	0
1489	48	0	1	0
1490	70	1	0	1
1491	69	1	0	0
1492	81	0	0	0
1493	43	0	0	1
1494	70	1	0	0
1495	50	0	0	0
1496	25	1	0	1
1497	45	1	0	0
1498	60	0	0	0
1499	57	0	0	1
1500	81	0	0	1
1501	55	1	0	0
1502	55	0	0	0
1503	64	0	0	1
1504	57	0	0	0
1505	64	1	0	0
1506	82	1	0	0
1507	78	1	0	0
1508	62	0	0	1
1509	64	1	0	0
1510	53	0	0	1
1511	77	1	0	0
1512	83	1	0	1
1513	71	1	0	0
1514	67	0	0	0
1515	88	0	0	0
1516	52	0	0	0
1517	61	1	0	0
1518	93	1	0	0
1519	80	1	0	1
1520	83	0	0	0
1521	80	0	0	0
1522	84	0	0	0
1523	80	1	0	1
1524	84	0	0	0
1525	75	1	0	1
1526	66	0	0	0
1527	46	1	0	1
1528	58	0	0	0
1529	71	1	0	1
1530	85	0	0	0
1531	57	0	0	1
1532	51	1	0	0
1533	72	0	0	1
1534	56	1	0	0
1535	67	1	0	0
1536	48	0	0	0
1537	69	1	0	1
1538	76	1	0	0
1539	63	1	0	1
1540	57	1	0	0
1541	62	0	0	0
1542	41	1	0	0
1543	86	0	0	1
1544	59	0	0	1
1545	72	0	0	0
1546	60	1	0	0
1547	43	1	0	0
1548	58	0	0	0
1549	51	1	0	1
1550	88	1	0	0
1551	75	1	0	0
1552	78	0	0	1
1553	64	1	0	0
1554	81	1	0	1
1555	79	0	0	1
1556	69	0	0	0
1557	68	1	0	0
1558	57	1	0	0
1559	46	1	0	0
1560	55	1	0	0
1561	68	1	0	0
1562	69	0	0	0
1563	42	1	0	0
1564	87	1	0	1
1565	76	1	0	1
1566	48	1	0	0
1567	67	0	0	1
1568	68	1	0	0
1569	84	0	0	1
1570	62	1	0	0
1571	69	0	0	1
1572	81	1	0	1
1573	56	1	0	0
1574	82	1	0	0
1575	77	1	0	0
1576	71	0	0	0
1577	85	0	0	0
1578	82	1	0	1
1579	74	0	0	0
1580	74	0	0	1
1581	63	1	0	1
1582	62	0	0	0
1583	67	0	0	0
1584	61	1	0	0
1585	74	1	0	0
1586	67	0	1	0
1587	64	1	0	0
1588	78	0	0	0
1589	57	0	0	0
1590	41	0	0	0
1591	65	0	1	1
1592	60	1	0	0
1593	76	1	0	0
1594	71	0	0	1
1595	71	1	1	0
1596	63	0	0	0
1597	87	1	0	0
1598	63	0	0	0
1599	68	1	0	1
1600	59	0	0	0
1601	66	0	0	1
1602	44	1	0	0
1603	50	1	0	0
1604	53	0	0	1
1605	90	0	0	0
1606	73	1	0	0
1607	50	1	0	1
1608	71	1	0	0
1609	83	0	0	0
1610	73	1	0	0
1611	61	0	0	0
1612	65	1	0	0
1613	68	0	0	1
1614	66	0	0	0
1615	46	0	0	0
1616	61	0	0	1
1617	68	1	0	0
1618	77	0	0	0
1619	36	1	0	0
1620	66	1	0	1
1621	66	1	0	0
1622	47	0	0	0
1623	87	0	0	0
1624	80	0	0	0
1625	90	0	0	0
1626	83	1	0	0
1627	71	1	0	1
1628	53	1	0	0
1629	90	0	0	0
1630	26	0	0	0
1631	70	1	0	0
1632	77	1	0	1
1633	79	0	0	0
1634	75	1	0	0
1635	67	1	0	1
1636	75	0	0	0
1637	86	0	0	1
1638	71	1	0	0
1639	89	0	0	0
1640	77	0	0	0
1641	69	1	0	1
1642	76	0	0	0
1643	66	1	0	0
1644	64	1	0	0
1645	71	1	0	0
1646	82	1	0	1
1647	56	0	0	0
1648	79	0	0	1
1649	63	1	0	1
1650	89	0	0	0
1651	79	0	0	1
1652	83	0	0	0
1653	67	1	0	1
1654	59	0	0	0
1655	71	1	0	0
1656	66	1	0	0
1657	64	1	0	0
1658	65	1	0	0
1659	35	1	0	0
1660	72	0	0	0
1661	43	0	0	0
1662	73	0	0	0
1663	70	0	0	0
1664	69	0	0	0
1665	63	1	0	0
1666	60	0	0	0
1667	72	0	0	0
1668	54	1	0	0
1669	78	0	0	0
1670	62	1	0	0
1671	25	0	0	0
1672	77	0	0	0
1673	52	1	0	0
1674	84	1	0	0
1675	86	0	0	0
1676	78	0	0	1
1677	81	1	0	1
1678	65	0	0	0
1679	44	0	0	0
1680	82	1	0	1
1681	67	0	0	0
1682	83	1	0	0
1683	57	1	0	1
1684	83	1	0	0
1685	64	1	0	1
1686	66	1	1	0
1687	64	0	0	0
1688	66	1	0	0
1689	56	1	0	0
1690	55	1	0	0
1691	75	1	0	1
1692	72	1	0	0
1693	88	0	0	0
1694	74	1	0	0
1695	77	0	0	0
1696	58	1	0	0
1697	81	1	0	0
1698	63	1	0	0
1699	73	1	0	0
1700	58	0	0	0
1701	45	0	0	0
1702	75	1	1	0
1703	74	1	0	0
1704	58	1	0	0
1705	72	1	0	0
1706	63	0	0	0
1707	79	0	0	1
1708	73	1	0	0
1709	77	0	0	1
1710	78	1	0	0
1711	74	0	0	0
1712	72	0	0	1
1713	69	0	0	0
1714	91	0	0	0
1715	76	1	0	1
1716	74	0	0	0
1717	46	0	0	0
1718	78	1	0	1
1719	88	1	0	0
1720	46	0	0	0
1721	71	1	0	0
1722	68	1	0	0
1723	64	1	0	0
1724	81	1	0	0
1725	76	0	0	1
1726	73	1	0	1
1727	50	1	0	1
1728	83	0	0	1
1729	55	1	0	0
1730	82	0	0	1
1731	78	0	0	0
1732	62	1	0	1
1733	65	0	0	0
1734	62	0	0	0
1735	62	1	0	0
1736	77	1	0	0
1737	78	0	0	0
1738	75	1	0	0
1739	68	0	0	1
1740	69	0	0	0
1741	62	0	0	0
1742	87	1	0	0
1743	52	0	0	0
1744	76	0	0	0
1745	76	0	0	0
1746	72	0	0	0
1747	84	0	0	1
1748	52	0	0	0
1749	73	0	0	0
1750	77	1	0	0
1751	78	0	0	0
1752	69	1	0	0
1753	61	1	0	0
1754	83	1	0	1
1755	80	1	0	1
1756	78	0	0	0
1757	54	0	0	0
1758	83	0	0	1
1759	82	0	0	1
1760	78	1	0	1
1761	78	0	0	0
1762	50	1	0	0
1763	83	0	0	0
1764	46	1	0	1
1765	78	0	0	1
1766	80	0	0	0
1767	58	0	0	0
1768	76	1	0	0
1769	59	1	0	0
1770	74	1	0	0
1771	67	1	0	0
1772	74	0	0	0
1773	67	1	0	0
1774	79	1	0	0
1775	80	0	0	0
1776	55	0	0	0
1777	76	0	0	0
1778	70	0	0	0
1779	60	1	0	0
1780	65	0	0	0
1781	51	1	0	0
1782	58	1	0	0
1783	51	1	0	0
1784	64	1	0	0
1785	85	0	0	0
1786	64	0	0	0
1787	69	0	0	0
1788	61	1	0	0
1789	81	0	0	0
1790	68	0	0	0
1791	95	0	0	0
1792	80	1	0	0
1793	81	1	0	0
1794	87	0	0	1
1795	89	1	0	1
1796	89	0	0	0
1797	89	0	0	1
1798	89	0	0	1
1799	60	1	0	0
1800	59	0	0	0
1801	77	0	0	0
1802	72	1	0	0
1803	93	0	0	0
1804	87	0	0	1
1805	56	1	0	1
1806	64	0	0	1
1807	85	0	0	0
1808	68	0	0	0
1809	73	0	0	0
1810	75	1	0	0
1811	59	1	0	0
1812	75	1	0	0
1813	71	0	0	0
1814	71	0	0	0
1815	71	0	0	0
1816	53	0	0	1
1817	71	0	0	0
1818	74	0	0	0
1819	70	0	0	0
1820	69	0	0	0
1821	40	1	0	1
1822	68	1	0	0
1823	82	0	0	1
1824	64	1	0	0
1825	81	1	0	1
1826	73	0	0	0
1827	63	1	0	0
1828	82	0	0	0
1829	74	1	0	0
1830	77	1	0	0
1831	74	1	0	0
1832	65	0	0	0
1833	63	0	0	0
1834	63	1	0	0
1835	84	1	0	0
1836	69	1	0	1
1837	69	1	0	1
1838	90	0	0	0
1839	44	1	0	0
1840	67	0	0	0
1841	84	1	0	1
1842	73	0	0	0
1843	65	0	0	0
1844	42	0	0	0
1845	62	0	0	0
1846	53	1	0	0
1847	81	0	0	0
1848	49	1	0	0
1849	85	0	0	0
1850	81	1	0	0
1851	73	0	0	0
1852	88	0	0	1
1853	67	1	0	1
1854	71	1	0	1
1855	77	0	0	0
1856	83	1	0	0
1857	53	1	0	0
1858	67	0	0	1
1859	52	1	0	0
1860	67	0	0	1
1861	80	1	0	0
1862	51	0	0	0
1863	68	1	0	0
1864	77	1	0	0
1865	61	0	0	0
1866	84	0	0	0
1867	73	1	0	0
1868	77	1	0	0
1869	81	0	0	0
1870	58	1	0	0
1871	88	0	0	0
1872	80	0	0	0
1873	58	0	0	1
1874	76	1	0	0
1875	73	1	0	0
1876	40	1	0	0
1877	79	0	0	0
1878	93	0	0	0
1879	69	0	0	0
1880	66	0	0	1
1881	67	0	0	0
1882	82	1	0	0
1883	59	0	0	0
1884	74	1	0	1
1885	81	1	0	0
1886	52	0	0	0
1887	91	1	0	0
1888	79	1	0	1
1889	57	1	0	0
1890	89	0	0	0
1891	61	0	0	0
1892	61	0	0	1
1893	86	1	0	0
1894	48	1	0	0
1895	67	0	0	0
1896	80	0	0	0
1897	81	0	0	0
1898	63	0	0	0
1899	79	0	0	0
1900	71	0	0	0
1901	67	0	0	1
1902	68	0	0	0
1903	76	1	0	1
1904	73	1	0	1
1905	85	0	0	1
1906	82	0	0	1
1907	48	1	0	0
1908	49	0	0	0
1909	58	1	0	0
1910	71	0	0	0
1911	63	0	0	1
1912	67	1	0	0
1913	82	0	0	0
1914	82	0	0	1
1915	77	0	0	0
1916	85	0	0	0
1917	55	1	0	0
1918	58	1	0	0
1919	88	1	0	0
1920	78	0	0	0
1921	68	0	0	0
1922	49	1	0	0
1923	63	0	0	0
1924	77	1	0	1
1925	50	1	0	0
1926	77	0	0	0
1927	79	0	0	0
1928	61	0	0	0
1929	88	0	0	0
1930	73	1	0	1
1931	61	0	0	0
1932	55	1	0	0
1933	97	0	0	1
1934	78	0	0	0
1935	80	0	0	0
1936	78	0	0	1
1937	72	1	0	0
1938	78	1	0	0
1939	66	0	0	1
1940	63	0	0	0
1941	79	0	0	0
1942	88	0	0	0
1943	50	1	0	0
1944	79	1	0	1
1945	81	0	0	0
1946	84	1	0	0
1947	70	0	0	0
1948	64	1	0	0
1949	74	1	0	0
1950	55	0	0	0
1951	75	0	0	0
1952	59	1	0	0
1953	81	1	0	0
1954	57	0	0	0
1955	54	1	0	0
1956	69	0	0	0
1957	74	0	0	0
1958	78	0	0	0
1959	74	1	0	0
1960	74	0	0	0
1961	74	1	0	0
1962	67	0	0	1
1963	78	1	0	0
1964	57	1	0	1
1965	79	1	0	0
1966	57	1	0	0
1967	75	0	0	0
1968	85	1	0	0
1969	82	1	0	0
1970	55	0	1	1
1971	66	0	0	0
1972	57	0	0	0
1973	70	0	0	0
1974	88	1	0	0
1975	73	0	0	1
1976	61	1	0	0
1977	88	0	0	0
1978	68	1	0	0
1979	75	0	0	1
1980	54	1	0	0
1981	81	1	0	0
1982	60	1	0	1
1983	86	0	0	0
1984	71	0	0	0
1985	54	0	0	0
1986	70	1	0	1
1987	66	1	0	1
1988	72	1	0	0
1989	81	1	0	0
1990	69	1	0	1
1991	51	1	0	0
1992	78	0	0	0
1993	49	0	0	1
1994	68	1	0	0
1995	78	0	0	0
1996	50	1	0	0
1997	58	0	0	0
1998	69	0	0	0
1999	51	0	0	0
[truncated: 41,963 more rows]
